# Supplementary material for: Funders’ data-sharing policies in therapeutic research: A survey of commercial and non-commercial funders
Source: PLoS One. 2020 Aug 20;15(8):e0237464. doi: 10.1371/journal.pone.0237464 (PMC7446799; doi:10.1371/journal.pone.0237464)
Supplement: S1 File — (TXT) [file pone.0237464.s001.txt]

The protocol and its amendments, the extracted data on the funders are available at https://osf.io/ujbf2/
